# Supplementary material for: Safety and efficacy of autologous adipose tissue-derived stem cell transplantation in aging-related low-grade inflammation patients: a single-group, open-label, phase I clinical trial
Source: Trials. 2024 May 8;25:309. doi: 10.1186/s13063-024-08128-3 (PMC11077870; doi:10.1186/s13063-024-08128-3)
Supplement: Supplementary file 1 — Supplementary Material 1. [file 13063_2024_8128_MOESM1_ESM.xlsx]

## Sheet: Adverse Event
USUBJID	AETERM	AEDECOD	AEBODSYS	STDATE	SAE	AESEV	AEREL	AEOUT	AEACT	ENDATE
01-01-P1035	Tuberculosis	Tuberculosis	Infections and infestations	13/06/2022	0	Moderate	Not related	Resolving	ETC drug intervention	Unknown
01-01-P1035	Gout	Gout	Musculoskeletal and connective tissue disorders	2022-07-07	0	Moderate	Not related	Resolving	ETC drug intervention	Unknown
01-01-P1035	White blood cell count increased	White blood cell count increased	Investigations	23/02/2022	0	Mild	Not related	Not resolved	No intervention	Unknown
01-01-P1038	Alanine aminotransferase increased	Alanine aminotransferase increased	Investigations	29/06/2022	0	Mild	Not related	Resolved	No intervention	28/09/2022
01-01-P1038	White blood cell count increased	White blood cell count increased	Investigations	24/02/2022	0	Mild	Not related	Not resolved	No intervention	Unknown
01-01-P1039	White blood cell count increased	White blood cell count increased	Investigations	2022-07-07	0	Mild	Not related	Resolved	No intervention	2022-07-10
01-01-P1039	Peripheral neuralgia	Neuralgia	Nervous system disorders	2022-09-07	0	Mild	Not related	Resolving	ETC drug intervention	Unknown
01-01-P1041	White blood cell count increased	White blood cell count increased	Investigations	2022-07-10	0	Mild	Not related	Not resolved	No intervention	Unknown
01-01-P1043	White blood cell count increased	White blood cell count increased	Investigations	22/02/2022	0	Mild	Not related	Not resolved	No intervention	Unknown
01-01-P1043	Cortisol decreased	Cortisol decreased	Investigations	22/02/2022	0	Mild	Not related	Not resolved	No intervention	Unknown
01-01-P1043	ACTH decrease	Blood corticotrophin decreased	Investigations	22/02/2022	0	Mild	Not related	Not resolved	No intervention	Unknown
01-01-P1044	Fatigue	Fatigue	General disorders and administration site conditions	2022-04-03	0	Mild	Probably related	Resolved	No intervention	2022-04-13
01-01-P1045	White blood cell count increased	White blood cell count increased	Investigations	24/02/2022	0	Mild	Not related	Not resolved	No intervention	Unknown
01-01-P1045	Cortisol decreased	Cortisol decreased	Investigations	24/02/2022	0	Mild	Not related	Not resolved	No intervention	Unknown
01-01-P1045	ACTH decrease	Blood corticotrophin decreased	Investigations	24/02/2022	0	Mild	Not related	Not resolved	No intervention	Unknown
01-01-P1046	White blood cell count increased	White blood cell count increased	Investigations	2022-03-03	0	Mild	Not related	Resolved	No intervention	28/09/2022
01-01-P1046	Dry eyes	Dry eyes	Eye disorders	2022-09-05	0	Mild	Not related	Resolving	ETC drug intervention	Unknown
01-01-P1046	Gastritis	Gastritis	Gastrointestinal disorders	2022-05-04	0	Mild	Not related	Resolved	OTC drug intervention	2022-03-05
01-01-P1047	Dry eyes	Dry eyes	Eye disorders	25/05/2022	0	Mild	Not related	Resolving	ETC drug intervention	Unknown
01-01-P1047	Diabetic retinopathy	Diabetic retinopathy	Metabolism and nutrition disorders	25/05/2022	0	Mild	Not related	Not resolved	ETC drug intervention	Unknown

## Sheet: Full table of Demographic
No.	AGE	ICFDATE	Sex	Ethnic	Weight	Height	BMI	SBP	DBP	Temp	Pulse
1	51	2021-04-12	1	1	62	152	26.84	130	70	36.5	80
2	40	15/12/2021	2	1	39	150	17.33	90	70	37	80
3	55	21/12/2021	1	1	78.3	164	29.11	120	70	37	80
4	45	27/12/2021	1	1	108	168	38.27	120	70	37	80
5	59	29/12/2021	2	1	63	165	23.14	110	70	37	80
6	56	29/12/2021	1	1	62	149	27.93	110	70	37	70
7	43	30/12/2021	1	1	85	170	29.41	120	70	37	80
8	49	30/12/2021	2	1	64	150	28.44	125	70	37	80
9	55	2022-06-01	2	1	61.5	155	25.6	120	70	37	80
10	58	2022-06-01	1	1	68.5	166	24.86	130	70	37	70
11	63	28/02/2022	1	1	66	169	23.11	120	70	37	80
12	41	2022-07-03	2	1	57	155	23.73	120	70	37	75
